# Supplementary material for: Potency testing for a recombinant protein vaccine early in clinical development: Lessons from the Schistosoma mansoni Tetraspanin 2 vaccine
Source: Vaccine X. 2021 Jun 6;8:100100. doi: 10.1016/j.jvacx.2021.100100 (PMC8209742; doi:10.1016/j.jvacx.2021.100100)
Supplement: Supplementary data 2 [file mmc2.xlsx]

## Sheet: Sheet1
Supplementary Table 4. Stability summary at release and at pre-defined post-release timepoints of two lots in a long-term stability evaluation program.
Time Point by Month
Aeras Lot #11-69f-003
Test Name	Specification	0	3	6	12	18	24	36	39	42	45	48	51	54	60	72	84
Color and Appearance	Slightly cloudy/opaque, white to off-white mixture when gently shaken (consistent with Alhydrogel® formulation)	Pass	Pass	Pass	Pass	Pass	Pass	Pass	Pass	Pass	Pass	Pass	Pass	Pass	Pass	Pass	Pass
pH	6.5 – 8.0	7.6	8	7.6	7.8	7.8	7.9	8	8	7.8	7.9	7.7	7.8	7.8	7.9	7.8	7.9
Protein Content	0.08 – 0.12 mg/mL Sm-TSP-2	0.09 mg/mL	0.09 mg/mL	0.11 mg/mL	0.12 mg/mL	0.09 mg/mL	0.10 mg/mL	0.09 mg/mL	0.09 mg/mL	0.09 mg/mL	0.09 mg/mL	0.09 mg/mL	0.09 mg/mL	0.09 mg/mL	0.09 mg/mL	0.09 mg/mL	0.09 mg/mL
Percentage Adsorbed protein	≥ 85% adsorbed	100% adsorbed	100% adsorbed	99% adsorbed	100% adsorbed	102% adsorbed	100% adsorbed	99% adsorbed	100% adsorbed	100% adsorbed	100% adsorbed	100% adsorbed	100% adsorbed	100% adsorbed	100% adsorbed	100% adsorbed	100% adsorbed
Sterility	No Growth	No Growth
Identity (SDS-PAGE)	Non-reduced: Predominant band comparable to reference standard predominant band migrating at approximately 9kDa; Reduced: Predominant band comparable to reference standard predominant band migrating at approximately 9kDa	Pass	Pass	Pass	Pass	Pass	Pass	Pass	Pass	Pass	Pass	Pass	Pass	Pass	Pass	Pass	Pass
WRAIR Lot #1975
Test Name	Specification	0	3	6	9	12	18	24	36
Color and Appearance	Slightly cloudy/opaque, white to off-white mixture when gently shaken (consistent with Alhydrogel® formulation)	Pass	Pass	Pass	Pass	Pass	Pass	Pass	Pass
pH	6.5 – 8.0	7.9	7.9	7.8	7.9	7.9	7.9	7.8	7.8
Protein Content	0.08 – 0.12 mg/mL Sm-TSP-2	0.10 mg/mL	0.10 mg/mL	0.10 mg/mL	0.10 mg/mL	0.10 mg/mL	0.10 mg/mL	0.10 mg/mL	0.10 mg/mL
Percentage Adsorbed protein	≥ 85% adsorbed	100% adsorbed	100% adsorbed	100% adsorbed	100% adsorbed	100% adsorbed	100% adsorbed	100% adsorbed	100% adsorbed
Sterility	No Growth	No Growth
Identity (SDS-PAGE)	Non-reduced: Predominant band comparable to reference standard predominant band migrating at approximately 9kDa; Reduced: Predominant band comparable to reference standard predominant band migrating at approximately 9kDa	Pass	Pass	Pass	Pass	Pass	Pass	Pass	Pass
